# Supplementary material for: Study of CaDreb2c and CaDreb2h Gene Sequences and Expression in Chickpea (Cicer arietinum L.) Cultivars Growing in Northern Kazakhstan under Drought
Source: Plants (Basel). 2024 Jul 26;13(15):2066. doi: 10.3390/plants13152066 (PMC11314285; doi:10.3390/plants13152066)
Supplement: Supplementary file 1 [file plants-13-02066-s001.zip]

Archive with 5 entries (4 files):
- 2024-07a-supplementary Table S1.xlsx
- 2024-07b-Cicer-CaDreb2c,h-32suppl.docx
- plants-3007970-supplementary/
- plants-3007970-supplementary/2024-07a-supplementary Table S1.xlsx
- plants-3007970-supplementary/2024-07b-Cicer-CaDreb2c,h-32suppl.pdf
