# Supplementary material for: Study of CaDreb2c and CaDreb2h Gene Sequences and Expression in Chickpea (Cicer arietinum L.) Cultivars Growing in Northern Kazakhstan under Drought
Source: Plants (Basel). 2024 Jul 26;13(15):2066. doi: 10.3390/plants13152066 (PMC11314285; doi:10.3390/plants13152066)
Supplement: Supplementary file 1 [file plants-13-02066-s001.zip › 2024-07a-supplementary Table S1.xlsx]

## Sheet: 2022-2023
п/н	No in 2022	the name of the samples	Origin	plant height, cm			dry plant weight, g			lower bean attachment height, cm			Number of first-order branches			number of beans per plant, pcs			weight of beans per plant, g			number of seeds per plant, pcs			weight of seeds per plant, g			weight of 1000 seeds, g			yield, g/m2
				2022	2023	average	2022	2023	average	2022	2023	average	2022	2023	average	2022	2023	average	2022	2023	average	2022	2023	average	2022	2023	average	2022	2023	average	2022	2023	average
1	1	G.k.30/2-ICC 1083хKamila-6-1	F6-2018NS-Shym	28.6	29.6	29.1	11	17.1	14.05	17.2	14.8	16	2.2	1	1.6	25	40.8	32.9	7.2	12.3	9.75	23.8	42	32.9	5.6	9	7.3	235.3	150	192.65	100.5	65	82.75
2	2	G.k.35-ICC 10945хLuch-3-1	F6-2018NS-Shym	22.8	24.8	23.8	7.2	23.3	15.25	9.8	11.8	10.8	2.6	1.6	2.1	25.8	66	45.9	5.4	14.5	9.95	26.8	40.5	33.65	2.2	9.2	5.7	82.1	227.2	154.65	129.5	51	90.25
3	3	G.k.35-ICC 10945хLuch-3-3	F6-2018NS-Shym	24.2	25.4	24.8	4.6	15.8	10.2	13.4	9	11.2	2	1.6	1.8	15	98	56.5	2.8	9.1	5.95	14.4	38.6	26.5	1.5	6	3.75	104.2	184.9	144.55	171.5	51	111.25
4	4	G.k.35-ICC 10945хLuch-3-2	F6-2018NS-Shym	20.4	22.6	21.5	5.6	16.5	11.05	11.7	7.9	9.8	2.2	1.6	1.9	17.2	52	34.6	4.4	10.7	7.55	16.8	48.2	32.5	0.9	7.2	4.05	51.2	149.4	100.3	182.5	29	105.75
5	5	G.k.35-ICC 10945хLuch-1-2	F6-2018NS-Shym	23.6	33.5	28.55	3	20.4	11.7	14.2	9.5	11.85	2	2	2	7.4	48	27.7	1.7	13.1	7.4	7.4	37	22.2	0.7	7.9	4.3	91.9	237	164.45	77	36	56.5
6	6	Г.к .41-ІСС 1098 х Privo -2-2	F6-2018NS-Shym	34	36.8	35.4	11	20	15.5	21.2	13.7	17.45	1.8	1.2	1.5	18.4	47	32.7	7	12.2	9.6	19.2	42.8	31	5.4	8.1	6.75	281.3	233.8	257.55	104	78	91
7	7	G.k.40-1-Privo х ІСС 11121 -2-4	F6-2018NS-Shym	25	30.8	27.9	6.8	20.4	13.6	13	12.6	12.8	1.4	1.8	1.6	17.8	50.6	34.2	4.4	13.2	8.8	19.6	47.6	33.6	2.9	8.6	5.75	148	180.7	164.35	99.5	48	73.75
8	8	Г.к .41-ІСС 1098 х Privo -2-1	F6-2018NS-Shym	36	29.4	32.7	9	15.5	12.25	19.8	13	16.4	1.2	1.6	1.4	24.2	35.4	29.8	6	10.6	8.3	17.4	35.8	26.6	4.1	7.5	5.8	236.8	145.4	191.1	74.5	53	63.75
9	9	G.k.40-1-Privo х ІСС 11121 -2-3	F6-2018NS-Shym	20.2	24.4	22.3	7.4	16.7	12.05	12	9.6	10.8	1.8	1.6	1.7	19	40.2	29.6	5	10.6	7.8	24.2	46.4	35.3	3.8	7.1	5.45	157	143.8	150.4	166.5	73	119.75
10	10	G.k.№36/3-Privo х ІСС 1098 -1-2	F6-2018NS-Shym	22	30.8	26.4	4.5	27.4	15.95	14	9	11.5	1.5	1.6	1.55	10.3	76.4	43.35	2.8	20	11.4	12.8	94.6	53.7	1.1	13.7	7.4	86.3	144.8	115.55	168.5	42	105.25
11	11	G.k.№36/3-Privo х ІСС 1098 -1-1	F6-2018NS-Shym	23.3		11.65	8.8		4.4	12.5		6.25	2		1	21.8		10.9	5.8		2.9	24.3		12.15	2.5		1.25	101		50.5	165	0	82.5
12	12	G.k.11-2-ICC 5613 х Kamila -3-1	F6-2018NS-Shym	27.4		13.7	9.4		4.7	12.4		6.2	1.8		0.9	22.8		11.4	5.2		2.6	20.2		10.1	3.4		1.7	168.3		84.15	137.5	0	68.75
13	13	G.k.11-1-ICC 5613 х Kamila -2-2	F6-2018NS-Shym	21.4		10.7	3.6		1.8	13.6		6.8	1.8		0.9	9.4		4.7	2.4		1.2	8		4	1.6		0.8	200		100	122.5	0	61.25
14	14	G.k.11-1-ICC 5613 х Kamila -1-3	F6-2018NS-Shym	23.6	31.4	27.5	6	18.3	12.15	13.8	10.6	12.2	1.4	2.2	1.8	19.2	45.6	32.4	4.3	13	8.65	19.2	44	31.6	2.6	9	5.8	135.4	202.7	169.05	264.5	97	180.75
15	15	G.k.18/3-1-Krasnokutskaya 123 х ICC 12654-2-1	F6-2018NS-Shym	23.6		11.8	3.2		1.6	16		8	1.2		0.6	11		5.5	1.8		0.9	11		5.5	1.6		0.8	145.5		72.75	77	0	38.5
16	16	G.k.18/3-1-Krasnokutskaya 123 х ICC 12654-1-3	F6-2018NS-Shym	30.2	37.2	33.7	23	17.9	20.45	15.2	20.8	18	2	1.6	1.8	44.2	34.2	39.2	16.2	11.7	13.95	48	36	42	13.8	8.8	11.3	287.5	247.5	267.5	218.5	0	109.25
17	17	Г.к .23/2-Tassay х ICC 1052-21-3	F6-2018NS-Shym	42.6	31	36.8	9.4	12.1	10.75	28.8	24	26.4	1.2	1.8	1.5	21.6	20.4	21	6.1	6.9	6.5	18.8	20.8	19.8	3.2	4.9	4.05	172.3	221.6	196.95	254.5	87	170.75
18	18	Г.к .23/2-Tassay х ICC 1052-13-1	F6-2018NS-Shym	27	37.4	32.2	4.8	10.3	7.55	17	19.6	18.3	1	1.4	1.2	16.2	29.8	23	3.4	6.9	5.15	19	29	24	1.2	4.3	2.75	63.2	148.6	105.9	103	65	84
19	19	Г.к .35-ICC 10945хLuch-18-2	F6-2018NS-Shym	25.6		12.8	9.8		4.9	14.2		7.1	2.2		1.1	22.6		11.3	7.4		3.7	25.2		12.6	5		2.5	198.4		99.2	26	0	13
20	20	Г.к .35-ICC 10945хLuch-15-2	F6-2018NS-Shym	22.6	24	23.3	4.4	10.6	7.5	15	10.6	12.8	1	1.4	1.2	13.6	30.2	21.9	3.4	6.7	5.05	20.8	38	29.4	1.1	4.6	2.85	51.9	119.5	85.7	96	43	69.5
21	21	Г.к .35-ICC 10945хLuch-12-3	F6-2018NS-Shym	26	29.4	27.7	11.2	15	13.1	14	9.2	11.6	2.2	1.6	1.9	29.8	36.8	33.3	8.8	9.7	9.25	35	33.6	34.3	6.8	6.4	6.6	194.3	195.8	195.05	122.5	56	89.25
22	22	G.k.23/2-Tassay х ICC 1052-20	F5-2018NS-Shym	22	20.3	21.15	6.6	6.9	6.75	11.8	10.7	11.25	1.4	1.5	1.45	19	16.8	17.9	4.4	4.4	4.4	26.8	21.5	24.15	3.2	3.1	3.15	119.4	148.1	133.75	129	89	109
23	23	G.k.23/2-Tassay х ICC 1052-6	F5-2018NS-Shym	27.8	26.4	27.1	9	12.5	10.75	13	13.4	13.2	2	1.6	1.8	22.8	26.2	24.5	5.8	6.7	6.25	31.8	25.2	28.5	3.8	4	3.9	118.1	158.7	138.4	41.5	35	38.25
24	24	G.k.30/2-ICC 1083хKamila-6	F5-2018NS-Shym	25	33	29	3.3	24.6	13.95	18.3	11	14.65	1.3	1.5	1.4	9	68.5	38.75	2	18.4	10.2	8.7	68	38.35	1.7	12.1	6.9	192.3	205.3	198.8	69	57	63
25	25	G.k.35-ICC 10945хLuch-13	F5-2018NS-Shym	38.6	27.8	33.2	14.6	21	17.8	21	14.8	17.9	1.4	1.5	1.45	26.8	30	28.4	8.4	13.5	10.95	24.2	39.8	32	5.4	8.7	7.05	223.1	200	211.55	69	24	46.5
26	26	G.k.35-ICC 10945хLuch-3	F5-2018NS-Shym	19.8	26.4	23.1	2.8	12.6	7.7	14.3	10.6	12.45	1.2	1.2	1.2	8.4	32.4	20.4	2	9	5.5	9.2	41.8	25.5	1	6.4	3.7	108.7	163.8	136.25	93	63	78
27	27	G.k.35-ICC 10945хLuch-1	F5-2018NS-Shym	32.4	38.8	35.6	18.4	32	25.2	17.4	13.4	15.4	2	1.8	1.9	43.2	62	52.6	11	18.2	14.6	38	58.6	48.3	7.4	11.8	9.6	194.7	201.4	198.05	162.5	41	101.75
28	28	Г.к .41-ІСС 1098 х Privo -2	F5-2018NS-Shym	28.6	32.8	30.7	5.4	15.5	10.45	19.8	16.4	18.1	1.6	1.2	1.4	12	27.8	19.9	3.6	9.7	6.65	12.2	33.2	22.7	2.1	7	4.55	175.4	210.8	193.1	128.5	45	86.75
29	29	G.k.40-1-Privo х ІСС 11121 -2	F5-2018NS-Shym	25	29.4	27.2	7.3	18.6	12.95	13.5	11.3	12.4	1.5	1.8	1.65	26.5	43.8	35.15	5	10.5	7.75	27.3	45	36.15	2.4	7.1	4.75	89	164.1	126.55	158.5	63	110.75
30	30	G.k.№36/2-Privo х ІСС 1098 -3	F5-2018NS-Shym	20.4	22.5	21.45	8.2	30.3	19.25	10.8	8.5	9.65	2	1.8	1.9	14.4	55.3	34.85	5.6	24	14.8	15.4	63	39.2	3.8	18.4	11.1	246.8	292	269.4	114	59	86.5
31	31	G.k.11-2-ICC 5613 х Kamila -3	F5-2018NS-Shym	28.8	32.4	30.6	6.2	19.5	12.85	16.2	14.8	15.5	1.8	1.8	1.8	16	52.4	34.2	4.2	11.9	8.05	16.6	50.6	33.6	0.9	7.3	4.1	51.8	171.4	111.6	115	52	83.5
32	32	Г.к .35-ICC 10945хLuch-18-5	F5-2018NS-Shym	26.6	29.8	28.2	5	8.6	6.8	18.2	18.2	18.2	2.6	1	1.8	11.4	18.2	14.8	3.6	5.7	4.65	11.8	18.4	15.1	1.8	4.1	2.95	152.5	223.8	188.15	71.5	83	77.25
33	33	Г.к .35-ICC 10945хLuch-7	F5-2018NS-Shym	20		10	4.2		2.1	13.6		6.8	1.8		0.9	10.6		5.3	3.2		1.6	13.2		6.6	2.6		1.3	197		98.5	182	0	91
34	34	Г.к .35-ICC 10945хLuch-15	F5-2018NS-Shym	22.4	25.6	24	4.2	17	10.6	14.4	10.9	12.65	1.2	1.2	1.2	12.2	49.4	30.8	3.4	13.1	8.25	20.6	78.8	49.7	2	9.6	5.8	97.1	128.9	113	130	55	92.5
35	35	Г.к .35-ICC 10945хLuch-14-2	F5-2018NS-Shym	26.8	32	29.4	6.4	15.1	10.75	18.2	18	18.1	1.6	1.2	1.4	14.2	32	23.1	5	10.7	7.85	18.6	31.6	25.1	1.6	7.3	4.45	84.9	208.2	146.55	142	67	104.5
36	36	Г.к .35-ICC 10945хLuch-12	F5-2018NS-Shym	24.2		12.1	7.4		3.7	14.8		7.4	2		1	21.2		10.6	5.2		2.6	24.6		12.3	4		2	162.6		81.3	163.5	0	81.75
37	37	Г.к .35-ICC 10945хLuch-10	F5-2018NS-Shym	26.2		13.1	5.2		2.6	17.6		8.8	1.2		0.6	15.4		7.7	3.8		1.9	18.8		9.4	1.4		0.7	74.5		37.25	100	0	50
38	38	G.k.11-1-ICC 5613 х Kamila -2	F5-2018NS-Shym	32.3	33.6	32.95	9.5	16.6	13.05	17.5	14	15.75	2	1.4	1.7	23.3	39.8	31.55	5.5	10	7.75	18.8	38.8	28.8	3.4	6.8	5.1	180	175.8	177.9	49	51	50
39	39	G.k.11-1-ICC 5613 х Kamila -1	F5-2018NS-Shym	23.6		11.8	8		4	14.9		7.45	1.8		0.9	17.2		8.6	6		3	26		13	2.5		1.25	96.9		48.45	42	0	21
40	40	G.k.18/3-1-Krasnokutskaya 123 х ICC 12654-2-2	F5-2018NS-Shym	25.5	32.6	29.05	6	16.6	11.3	18.3	19.6	18.95	1.5	1.8	1.65	8.8	20.8	14.8	3.8	8.9	6.35	10.5	26.4	18.45	2.4	7.3	4.85	226.2	202.2	214.2	206	138	172
41	41	G.k.18/3-1-Krasnokutskaya 123 х ICC 12654-1	F5-2018NS-Shym	29.3	36.3	32.8	5.7	16.2	10.95	17.3	19.2	18.25	1.3	1.8	1.55	14	28.4	21.2	3.7	8.8	6.25	17.3	36.4	26.85	2.6	7	4.8	150	150.1	150.05	344.5	104	224.25
42	42	Г.к .23/2-Tassay х ICC 1052-21-4	F5-2018NS-Shym	38.8	39.4	39.1	14.8	20.4	17.6	24.8	19.8	22.3	1.8	1.8	1.8	31.6	40.4	36	9.6	12.7	11.15	30.6	38.4	34.5	6.6	8.2	7.4	215.7	210.2	212.95	165	73	119
43	43	Г.к .23/2-Tassay х ICC 1052-13	F5-2018NS-Shym	39	38.8	38.9	15.5	13.6	14.55	25.3	21	23.15	2	1.6	1.8	35	23.8	29.4	9	8.3	8.65	34.8	25.4	30.1	6.5	6.3	6.4	187.1	229.2	208.15	296.5	109	202.75
44	44	Г.к .30/2-ICC 1083хKamila-15	F5-2018NS-Shym	23.8		11.9	3.6		1.8	16.6		8.3	1		0.5	9		4.5	2.6		1.3	10.4		5.2	1.1		0.55	101.9		50.95	109.5	0	54.75
45	45	Г.к .30/2-ICC 1083хKamila-2	F5-2018NS-Shym	16.4	23	19.7	4.8	10.3	7.55	10.6	13.4	12	1.6	1.6	1.6	15.6	28.4	22	3.6	7.1	5.35	20.2	30.6	25.4	2.5	4.6	3.55	123.8	122.1	122.95	79	51	65
46	46	Г.к .35-ICC 10945хLuch-19-4	F5-2018NS-Shym	24.4	29.8	27.1	3.4	10.4	6.9	16	15.9	15.95	1.4	2	1.7	8.4	22.2	15.3	2.6	6.6	4.6	8.2	21	14.6	1.8	4.7	3.25	219.5	199.4	209.45	151.5	72	111.75
47	47	G.k.36/3-♀Privo х ♂ІСС 1098-3	F4-2018-NS	26.3	28.6	27.45	7.3	9.5	8.4	13.5	14.8	14.15	1.3	1.4	1.35	26	18.4	22.2	5.8	5.6	5.7	23	22.2	22.6	3.8	5.1	4.45	163	157.5	160.25	77.5	97	87.25
48	48	G.k.36/3-♀Privo х ♂ІСС 1098-2-3	F4-2018-NS	28.2		14.1	14.8		7.4	13.7		6.85	2		1	34.2		17.1	8.4		4.2	22.8		11.4	5.5		2.75	243		121.5	36.5	0	18.25
49	49	G.k.41-ІСС 1098 х Privo-20	F4-2018-NS	19.2	25.4	22.3	6.2	14.8	10.5	13	13.6	13.3	1.4	1	1.2	16.6	37.4	27	4	10.7	7.35	24.6	44.8	34.7	3.2	7.7	5.45	130.1	160.7	145.4	43	69	56
50	50	G.k.41-ІСС 1098 х Privo-12	F4-2018-NS	22.6		11.3	2.6		1.3	18.4		9.2	1		0.5	6.4		3.2	1.8		0.9	7.6		3.8	0.9		0.45	118.4		59.2	66.5	0	33.25
51	51	G.k.41-ІСС 1098 х Privo-3-1	F4-2018-NS	28.8	30.2	29.5	4.4	18.4	11.4	19.8	12.8	16.3	2	1.4	1.7	10.2	47.4	28.8	3	13	8	10.6	54	32.3	2.3	9.2	5.75	217	178.6	197.8	174	94	134
52	52	G.k.11-2-ICC 5613 х Kamila -7	F4-2018-NS	24.8		12.4	7		3.5	15.3		7.65	1.2		0.6	14.6		7.3	5.6		2.8	17.8		8.9	1.2		0.6	67.4		33.7	161.5	0	80.75
53	53	G.k.11-2-ICC 5613 х Kamila -1-3	F4-2018-NS	25.8	25	25.4	10	11.6	10.8	15	14.9	14.95	1.8	1	1.4	24.2	24.4	24.3	7.8	8.1	7.95	28.4	29.4	28.9	6	5.8	5.9	211.3	197.3	204.3	282	33	157.5
54	54	G.k.18/3-1-Krasnokutskaya 123 х ICC 12654-21-4	F4-2018-NS	30.2	26.8	28.5	5.4	16.5	10.95	23.6	13.6	18.6	1.2	1.2	1.2	14	36.4	25.2	4.2	9.5	6.85	14.8	31.4	23.1	3	6.2	4.6	202.7	204.2	203.45	243.5	46	144.75
55	55	G.k.35-ICC 10945хLuch-4	F4-2018-NS	24.8	36.6	30.7	8.4	15	11.7	13.4	20.8	17.1	2.2	1.6	1.9	22	30.4	26.2	5.8	11.1	8.45	26	34.8	30.4	4.2	8.5	6.35	163.1	233	198.05	130	119	124.5
56	56	G.k.35-ICC 10945хLuch-3	F4-2018-NS	18.6	24.8	21.7	3.8	13.1	8.45	12.6	9.8	11.2	1.8	1	1.4	13.4	30.8	22.1	3	8.2	5.6	16.4	31.5	23.95	2.4	5.3	3.85	146.3	168.2	157.25	138.5	30	84.25
57	57	G.k.№36/2-Privo х ІСС 1098 -3	F4-2018-NS	28.6	29.6	29.1	9.8	15	12.4	15	15	15	1.6	1.2	1.4	16.2	42.2	29.2	7.4	11.1	9.25	15.4	40	27.7	5.4	7.6	6.5	350.6	244.5	297.55	62	56	59
58	58	G.k.18/3-1-Krasnokutskaya 123 х ICC 12654-1	F4-2018-NS	33.8		16.9	7.8		3.9	22		11	1.6		0.8	15.6		7.8	5.8		2.9	17.4		8.7	4.4		2.2	252.9		126.45	120	0	60
59	59	Г.к .23/2-Tassay х ICC 1052-13	F4-2018-NS	25.2	26.2	25.7	5	17.7	11.35	17.2	12.4	14.8	1.2	1.4	1.3	10.4	47	28.7	3.6	12.6	8.1	14	63.4	38.7	2.6	9.2	5.9	185.7	147.6	166.65	48.5	85	66.75
60	60	G.k.23/2-Tassay х ICC 1052-9	F4-2018NS-Shym	30	28.6	29.3	14.2	16.4	15.3	13.4	15.7	14.55	1.4	1.2	1.3	33.4	33.2	33.3	9.4	11.5	10.45	29.6	43	36.3	4.8	7.9	6.35	162.2	190.5	176.35	190	78	134
61	61	G.k.30/2-ICC 1083хKamila-6	F4-2018NS-Shym	32.4	33.4	32.9	18.8	17.9	18.35	16.8	16.4	16.6	1.6	1.4	1.5	42	29.6	35.8	12	15.1	13.55	41.8	36.2	39	9	8.8	8.9	215.3	243.1	229.2	165.5	50	107.75
62	62	G.k.35-ICC 10945хLuch-3	F4-2018NS-Shym	26.6	22	24.3	13.2	6.9	10.05	10.6	14.2	12.4	2	1	1.5	31.4	18	24.7	9.2	4.8	7	26.2	23.6	24.9	5.8	3.7	4.75	221.4	158.8	190.1	70.5	77	73.75
63	63	G.k.35-ICC 10945хLuch-1	F4-2018NS-Shym	26.8		13.4	10		5	11.6		5.8	1.6		0.8	24.6		12.3	7		3.5	24.2		12.1	5		2.5	206.6		103.3	0	0	0
64	64	Г.к .41-ІСС 1098 х Privo -2	F4-2018NS-Shym	33.8	28.2	31	11.8	10.3	11.05	20.4	13.1	16.75	1.2	1.6	1.4	26.2	31	28.6	7.8	6.7	7.25	18.8	33	25.9	4.6	4.9	4.75	244.7	163.4	204.05	76.5	83	79.75
65	65	G.k.40-1-Privo х ІСС 11121 -2	F4-2018NS-Shym	27.8	33	30.4	13	12.6	12.8	12.5	21.2	16.85	1.5	1.6	1.55	31.3	19	25.15	8	7.4	7.7	28.5	25.2	26.85	5.8	5.9	5.85	201.8	205.7	203.75	127	95	111
66	66	G.k.36/3-♀Privo х ♂ІСС 1098-1	F4-2018NS-Shym		27.3	13.65		16.1	8.05		14.3	7.15		1.3	0.65		34.8	17.4		11.7	5.85		48.3	24.15		8.6	4.3		193.7	96.85	53.5	76	64.75
67	67	G.k.11-2-ICC 5613 х Kamila -3	F4-2018NS-Shym	24	36.3	30.15	5	15.5	10.25	17	16.8	16.9	1.5	1.8	1.65	11.5	37	24.25	2.9	10.5	6.7	11.8	32.8	22.3	1.6	8	4.8	131.9	223.6	177.75	85.5	98	91.75
68	68	G.k.11-1-ICC 5613 х Kamila -2	F4-2018NS-Shym	23.2	18.2	20.7	3.1	9.2	6.15	17	11.3	14.15	1.6	1.4	1.5	11	14.8	12.9	1.9	5.1	3.5	11.6	19.2	15.4	0.7	3.3	2	58.6	126.7	92.65	43	45	44
69	69	G.k.11-1-ICC 5613 х Kamila -1	F4-2018NS-Shym	23		11.5	6.4		3.2	11.8		5.9	1.2		0.6	14.2		7.1	4.8		2.4	24.2		12.1	2.8		1.4	115.7		57.85	17	0	8.5
70	70	Yubileinyi	Russia	34.4	32.4	33.4	14.8	8.7	11.75	18.8	17.4	18.1	1.6	1.8	1.7	34.2	18.6	26.4	10	5	7.5	35.2	18	26.6	7.4	3.6	5.5	210.2	228.3	219.25	59.5	60	59.75
71	71	Krasnokutskaya 123	Russia	36.6	34.5	35.55	19	12.2	15.6	22.8	20	21.4	1.8	1.4	1.6	41.8	20	30.9	13.4	7.4	10.4	44.2	24.2	34.2	10.6	5.5	8.05	239.8	248	243.9	0	58	29
72	72	Ikarda 1	Kazakhstan	37.4	40.4	38.9	26.4	28.4	27.4	19.6	16.4	18	2	2.8	2.4	55.8	38.6	47.2	19.6	14	16.8	60.2	39.4	49.8	14	9.6	11.8	232.6	215.6	224.1	143.5	48	95.75
73	73	G.k.18/3-3-Krasnokutskaya 123 х ICC 12654-14	F4-2018NS-Shym	34.6	22.5	28.55	18.6	5.6	12.1	17.4	12	14.7	1.8	1.3	1.55	32	19	25.5	11.8	3.8	7.8	30	16.8	23.4	6.8	2.6	4.7	226.7	154.7	190.7	98.5	26	62.25
74	74	G.k.18/3-1-Krasnokutskaya 123 х ICC 12654-2	F4-2018NS-Shym	37.2	27.6	32.4	15.2	5.6	10.4	20.2	18.6	19.4	1.2	1.2	1.2	24.4	12.8	18.6	8.4	3.7	6.05	23.4	15.2	19.3	5	2.9	3.95	213.7	203.5	208.6	52	157	104.5
75	75	G.k.18/3-1-Krasnokutskaya 123 х ICC 12654-1	F4-2018NS-Shym	35.6	34.6	35.1	16.4	18.1	17.25	21.2	18.1	19.65	1.6	2.2	1.9	32	29.6	30.8	11	10.5	10.75	26.2	31.6	28.9	7.8	7.9	7.85	297.7	194.2	245.95	210.5	157	183.75
76	76	Г.к .23/2-Tassay х ICC 1052-13	F4-2018NS-Shym	28		14	5.2		2.6	16.2		8.1	1.8		0.9	14.4		7.2	3.4		1.7	19.2		9.6	2.3		1.15	121.9		60.95	77	0	38.5
77	77	Г.к .30/2-ICC 1083хKamila-15	F4-2018NS-Shym	33.4	33	33.2	11.6	25	18.3	20.8	12	16.4	1	1.4	1.2	21.6	59.2	40.4	6.4	17.1	11.75	25.2	72.6	48.9	5.3	12	8.65	210.3	169.7	190	123	89	106
78	78	Г.к .30/2-ICC 1083хKamila-15	F4-2018NS-Shym	22.2		11.1	6.8		3.4	12.4		6.2	2		1	18		9	4.8		2.4	22.6		11.3	3.4		1.7	150.4		75.2	85.5	0	42.75
79	79	Г.к .30/2-ICC 1083хKamila-2	F4-2018NS-Shym	28.2		14.1	5.6		2.8	20.2		10.1	1.4		0.7	13.2		6.6	3.6		1.8	12.6		6.3	2.8		1.4	222.2		111.1	67	0	33.5
80	80	Г.к .35-ICC 10945хLuch-19	F4-2018NS-Shym	28	31.2	29.6	11.6	19	15.3	15.6	16.2	15.9	1.8	1.8	1.8	32.8	29	30.9	8.4	8.6	8.5	32.8	29.2	31	5.4	5.6	5.5	164.6	181.2	172.9	103.5	91	97.25
81	81	Г.к .35-ICC 10945хLuch-18	F4-2018NS-Shym	35	29.4	32.2	9.8	17.4	13.6	17	15	16	1.6	1.2	1.4	22.2	43.8	33	5.6	11.6	8.6	17.2	54.6	35.9	3.4	7.8	5.6	197.7	151.7	174.7	99.3	94	96.65
82	82	Г.к .35-ICC 10945хLuch-15	F4-2018NS-Shym	24.2	27.6	25.9	8.6	13	10.8	11.5	12.6	12.05	1.4	1.4	1.4	29.2	29.2	29.2	6.8	8.1	7.45	39	42.4	40.7	5	5.9	5.45	128.2	134.3	131.25	77.85	138	107.925
83	86	Г.к .35-ICC 10945хLuch-12	F4-2018NS-Shym	25.8		12.9	5.2		2.6	15.6		7.8	1.8		0.9	18.6		9.3	3.7		1.85	19.2		9.6	2.9		1.45	151		75.5	0	0	0
84	87	Г.к .35-ICC 10945хLuch-10	F4-2018NS-Shym	27.8	31.2	29.5	9	15.9	12.45	15.8	12.2	14	2	2	2	32	38	35	7	10.1	8.55	34.6	42	38.3	5	7.7	6.35	144.5	166.1	155.3	0	0	0
85	88	Г.к .35-ICC 10945хLuch-7	F4-2018NS-Shym	21.2		10.6	4		2	10.8		5.4	1.6		0.8	13.8		6.9	2.5		1.25	18.8		9.4	1.8		0.9	95.7		47.85	0	0	0
86	89	G.k.36/3-♀Privo х ♂ІСС 1098-2	F3-2018-NS	27	26.6	26.8	18.6	12.3	15.45	15.4	16.2	15.8	3.6	1	2.3	43.2	27.4	35.3	14.4	8.9	11.65	38.2	25	31.6	9.6	6.1	7.85	251.3	252.2	251.75	32	0	16
87	90	G.k.№36/2-Privo х ІСС 1098 -3	F3-2018-NS	25.8	35.5	30.65	8.8	8.7	8.75	17.4	18.6	18	2.2	1	1.6	18.2	19.8	19	6.6	6.4	6.5	18.8	18.6	18.7	4.8	4.6	4.7	255.3	245.8	250.55	76	84	80
88	91	G.k.41-ІСС 1098 х Privo-20	F3-2018-NS	19.8		9.9	6		3	11.6		5.8	1.6		0.8	18.8		9.4	4.4		2.2	27.2		13.6	3.6		1.8	132.4		66.2	142.5	0	71.25
89	92	G.k.11-2-ICC 5613 х Kamila -1	F3-2018-NS	38.4	37.4	37.9	13	12.1	12.55	20.4	24.8	22.6	1.4	1.6	1.5	23.8	15.6	19.7	7.6	6	6.8	22.4	18.2	20.3	5.6	4.5	5.05	250	220	235	149	87	118
90	93	G.k.18/3-1-Krasnokutskaya 123 х ICC 12654-19	F3-2018-NS	29.2	31.8	30.5	10.8	12.4	11.6	17	17.2	17.1	1.6	1.6	1.6	20.4	21.8	21.1	7	7.8	7.4	24.4	36.2	30.3	4.8	6.3	5.55	196.7	196.7	196.7	193.5	112	152.75
91	94	G.k.18/3-1-Krasnokutskaya 123 х ICC 12654-5	F3-2018-NS	30		15	6.4		3.2	21.2		10.6	1		0.5	11.2		5.6	4.4		2.2	12.4		6.2	3.7		1.85	298.4		149.2	47.5	0	23.75
92	95	G.k.18/3-1-Krasnokutskaya 123 х ICC 12654-5	F3-2018-NS	29		14.5	10.8		5.4	17.2		8.6	1.2		0.6	16.6		8.3	7.4		3.7	19.8		9.9	5.6		2.8	282.8		141.4	62.5	75	68.75
93	99	G.k.18/3-1-Krasnokutskaya 123 х ICC 12654-1	F3-2018-NS	30.2	28.6	29.4	14.6	13.8	14.2	18.8	13.6	16.2	1.2	1.6	1.4	32.4	40	36.2	10	10	10	36.6	47.6	42.1	7.8	6.9	7.35	213.1	167.8	190.45	76.5	108	92.25
94	100	G.k.11-1-ICC 5613 х Kamila -19	F3-2018-NS	27.2	37	32.1	9.8	21.1	15.45	15.4	18.4	16.9	1.8	1.4	1.6	23.2	42.6	32.9	7	14.9	10.95	24.4	47.6	36	5.2	10.8	8	213.1	205.4	209.25	68	0	34
95	101	Г.к .23/2-Tassay х ICC 1052-13	F3-2018-NS	25.6	27.8	26.7	3.2	10.3	6.75	20.6	14.6	17.6	1	1.4	1.2	8.6	27.2	17.9	2.4	6.6	4.5	13	29.2	21.1	1.7	3.9	2.8	130.8	148.8	139.8	38.5	0	19.25
96	102	G.k.47 - Krasnokutskaya 123 х ICC 7255	F2-2019К-Шым	37.8	39.6	38.7	12.8	12	12.4	25.2	24.4	24.8	1.6	1.8	1.7	22.6	16.6	19.6	8.4	6.8	7.6	22	19.4	20.7	6.5	5.4	5.95	293.6	263.9	278.75	70	0	35
97	103	G.k.42 - Luch х ICC15612	F2-2019К-Шым	31.6	40	35.8	6.2	25.4	15.8	22.2	17.2	19.7	1.8	1.8	1.8	13.6	42.2	27.9	4.4	15.3	9.85	14.2	47.4	30.8	3.2	10.1	6.65	225.4	265.7	245.55	171.5	0	85.75
98	104	G.k.39 - Krasnokutskii 36 х ICC14669	F2-2019К-Шым	23.4	35.6	29.5	7	9.4	8.2	12.8	18.8	15.8	1.6	1.2	1.4	16.8	20.6	18.7	4.8	5.6	5.2	17.4	22.2	19.8	3.2	3.8	3.5	183.9	248.6	216.25	131.5	0	65.75
99	105	G.k.38 - Yubileinyi х ICC12299	F2-2019К-Шым	28.8	35.4	32.1	4	12.9	8.45	19.8	20.4	20.1	1.6	1.4	1.5	14.4	43	28.7	2.6	8.5	5.55	16	47	31.5	1.5	5.9	3.7	93.8	201.1	147.45	131	100	115.5
100	106	G.k.32-316х420 – Luch х ICC1915	F2-2019NS-Shym	26.4	28.4	27.4	15	17.2	16.1	13.4	14.3	13.85	1.6	1.6	1.6	28.4	34.2	31.3	10.4	12	11.2	34	47.8	40.9	8	9.3	8.65	235.3	169.8	202.55	71.5	35	53.25
101	107	G.k.31-319х414 - Duet Azii х ICC2990	F2-2019NS-Shym	24.2	32.6	28.4	4.2	11.7	7.95	16.4	17	16.7	1.8	1.6	1.7	11.4	19.2	15.3	3.4	7.2	5.3	11.8	20.2	16	2.5	5.1	3.8	211.9	171.9	191.9	48	21	34.5
102	108	G.k.28-326х427 - К-3124 х ICC9402	F2-2019NS-Shym	27.4		13.7	26.6		13.3	12.4		6.2	2.2		1.1	40.4		20.2	11.2		5.6	33.4		16.7	7.2		3.6	215.6		107.8	127	53	90
103	112	G.k.26-333х437 - К-3246 х ICC15294	F2-2019NS-Shym	25	32.2	28.6	14.4	20.1	17.25	15.8	7.7	11.75	1.6	1.2	1.4	37.2	46.4	41.8	9.8	14.2	12	34.6	51.2	42.9	7.4	10.3	8.85	213.9	201.2	207.55	58	45	51.5
104	113	G.k.25-335х407 – Yubileinaya х ICC14778	F2-2019NS-Shym	19		9.5	8		4	10.4		5.2	2		1	25.2		12.6	6.8		3.4	27.8		13.9	5		2.5	179.9		89.95	42	37	39.5
105	114	G.k.24-349х405 - 28-Б х ICC9590	F2-2019NS-Shym	28.6		14.3	21.4		10.7	14.4		7.2	2.2		1.1	34.4		17.2	15.2		7.6	40.4		20.2	11.4		5.7	282.2		141.1	94	92	93
106	115	G.k.14-9х209 - ICC9643 х ICC3421	F2-2019NS-Shym	22.3		11.15	6.7		3.35	12.7		6.35	1.3		0.65	15.7		7.85	5.3		2.65	21.3		10.65	4		2	187.5		93.75	39	111	75
107	116	G.k.13-166х257 - ICC7184 х ICC2990	F2-2019NS-Shym	21.8		10.9	7.8		3.9	10		5	1.3		0.65	23		11.5	4.5		2.25	19.5		9.75	2.9		1.45	147.4		73.7	72	77	74.5
108	117	G.k.10-263х118 - ICC9895 х ICC5878	F2-2019NS-Shym	22.6		11.3	11.8		5.9	12.6		6.3	1.8		0.9	18.4		9.2	8.8		4.4	23.8		11.9	7		3.5	294.1		147.05	47	0	23.5
109	118	G.k.9-256х156 - ICC6306 х ICC2580	F2-2019NS-Shym	24.5		12.25	9.4		4.7	14.2		7.1	1.6		0.8	18.4		9.2	7.2		3.6	22.8		11.4	5.2		2.6	228.1		114.05	119	0	59.5
110	119	G.k.8-252/204 - ICC11284 х ICC9002	F2-2019NS-Shym	25.2	29.8	27.5	7.2	14.3	10.75	17	14.7	15.85	1.6	1.4	1.5	15	31.2	23.1	5.4	10.5	7.95	18.2	43.8	31	4.8	8.1	6.45	263.7	186.7	225.2	0	0	0
111	120	G.k.3-38х3- Лин С 29 х ICC 3325	F2-2019NS-Shym	22.2		11.1	8		4	10.6		5.3	2		1	19		9.5	6		3	18		9	4.8		2.4	266.7		133.35	0	0	0
112	121	G.k. 2-22x2-YubileinyixICC7272	F2-2019NS-Shym	24.4		12.2	7.6		3.8	12		6	1.6		0.8	20.8		10.4	4.8		2.4	19.8		9.9	3.8		1.9	191.9		95.95	108.5	33	70.75
113	125	Nazrin	Azerbaijan	21.2	27.3	24.25	3.6	10.3	6.95	14.4	14.7	14.55	1.6	1.6	1.6	11.2	25.8	18.5	2.6	7.1	4.85	13	32.4	22.7	1.6	5.3	3.45	123.1	215.6	169.35	97	0	48.5
114	126	Ugunana	Azerbaijan	25.2		12.6	11.6		5.8	13.1		6.55	2		1	19.4		9.7	7.4		3.7	17.6		8.8	5.2		2.6	295.5		147.75	18.5	0	9.25
115	127	ICC-1083	Iran	22.8		11.4	10.2		5.1	10		5	2		1	34.8		17.4	6.6		3.3	35.6		17.8	4.4		2.2	123.6		61.8	34.5	0	17.25
116	128	Kamila 1255	Kazakhstan	41.6	44.2	42.9	25.2	28.7	26.95	19.2	23	21.1	2.2	2	2.1	49.6	35.4	42.5	17.2	16.8	17	46	38.4	42.2	12.8	12.6	12.7	278.3	261.5	269.9	14	0	7
117	129	ICC-5613	India	28.2	22.9	25.55	12.2	7.8	10	11	14.1	12.55	2	1.4	1.7	31.4	20.8	26.1	8.4	5.8	7.1	36.2	24.6	30.4	5.6	4.3	4.95	154.7	184.3	169.5	26.5	0	13.25
118	130	ICC-10945	India	21.6	21.4	21.5	9.8	8	8.9	13.4	11.9	12.65	2	1.8	1.9	30.6	20.6	25.6	9.2	6	7.6	45.2	31	38.1	6.6	4.7	5.65	146	149.1	147.55	8	0	4
119	131	Luch	Kazakhstan	40.4	40.4	40.4	19.4	10.4	14.9	20.8	24.8	22.8	1.6	1.8	1.7	31.8	17.8	24.8	13.2	6.6	9.9	33.4	19.2	26.3	8.4	4.9	6.65	251.5	249	250.25	179	62	120.5
120	132	ICC-1098	Iran	22.6	19.3	20.95	6.8	10.9	8.85	12	9.3	10.65	1.6	1.8	1.7	16	19.5	17.75	3.8	6.5	5.15	19.8	28.3	24.05	3	4.7	3.85	151.5	149.5	150.5	26	0	13
121	133	Privo	Russia	33.2	35.6	34.4	9.4	13.7	11.55	17.8	17.7	17.75	1.2	1.2	1.2	23.4	27.4	25.4	7	10.1	8.55	21	29.8	25.4	5.2	7.8	6.5	247.6	216.1	231.85	17	0	8.5
122	134	ICC-11121	India	19	20.2	19.6	7	12.8	9.9	10.8	9.9	10.35	1.4	1.4	1.4	22	40	31	4.6	9.8	7.2	28.6	57.2	42.9	3.4	7.5	5.45	118.9	132.5	125.7	0	0	0
123	138	ICC-12654	Ethiopia	19.2	24.2	21.7	4	9.3	6.65	9.2	10.8	10	1.4	1.6	1.5	12.2	22.2	17.2	2.4	5.6	4	17.2	28.4	22.8	1.8	4.2	3	107	151.9	129.45	169	0	84.5
124	139	Tassay	Kazakhstan	35	41.8	38.4	8.6	17.2	12.9	21.4	20.2	20.8	1.4	1.6	1.5	17.8	27.4	22.6	5	8.7	6.85	14.6	28.6	21.6	3.6	6.3	4.95	246.6	263.2	254.9	0	0	0
125	140	ICC-1052	Pakistan			0			0			0			0			0			0			0			0			0	57	31	44
126	141	ICC-7255	India			0			0			0			0			0			0			0			0			0	10.5	0	5.25
127	142	ICC-15612	Tanzania	22.4	24.4	23.4	11.2	10.4	10.8	9.2	11.7	10.45	2	1.6	1.8	30.6	24	27.3	7.4	7.4	7.4	28.2	31.4	29.8	5	5.8	5.4	177.3	148	162.65	0	0	0
128	143	Krasnokutskii 36	Russia	31.4		15.7	12.4		6.2	17		8.5	2		1	30.8		15.4	6.4		3.2	23.4		11.7	4.4		2.2	188		94	316	57.05	186.525
129	144	ICC-14669	India	20		10	4.4		2.2	11.8		5.9	1.8		0.9	12.6		6.3	3.2		1.6	16		8	2.5		1.25	157.5		78.75	143.5	115.1	129.3
130	145	ICC-12299	Nepal	21.6	25	23.3	12.2	9.1	10.65	11.4	12.9	12.15	1.8	1.8	1.8	36.4	20.4	28.4	10	6.7	8.35	44.8	24.2	34.5	8	5.2	6.6	178.6	195.4	187	139.5	70.4	104.95
131	146	ICC-1915	India	27.6	37.6	32.6	7.8	22	14.9	20.4	13.6	17	1.2	1.4	1.3	15.2	33.2	24.2	6.8	16	11.4	18.4	42.6	30.5	5.2	12.9	9.05	282.6	266.4	274.5	166.5	59.05	112.775
132	147	Duet Azii	Kazakhstan	30.8	31.4	31.1	14.2	26.1	20.15	16.4	11.9	14.15	1.6	1.8	1.7	31.6	55.4	43.5	10.2	19.2	14.7	40.2	73.6	56.9	7.7	15.1	11.4	191.5	202.3	196.9	92.5	47.95	70.225
133	151	ICC-2990	Iran	30	32.4	31.2	13.6	12.7	13.15	17	16.2	16.6	1.4	1.4	1.4	34.8	33.4	34.1	9	9.3	9.15	26.8	30.8	28.8	6	6.9	6.45	223.9	225.6	224.75	125.5	46.1	85.8
134	152	К-3124	Syria	27.6	29	28.3	11.8		5.9	14	13	13.5	2	1.8	1.9	18	36.8	27.4	8	20.4	14.2	16.4	42.8	29.6	6	15.9	10.95	365.9	305.7	335.8	100	79.4	89.7
135	153	ICC-9402	Iran	31.8		15.9	51.4		25.7	15.4		7.7	3		1.5	108		54	34.2		17.1	165.6		82.8	25.4		12.7	153.4		76.7	0	0	0
136	154	К-3246	Turkey		36	18		11	5.5		18.6	9.3		1.4	0.7		24.4	12.2		7.8	3.9		25.6	12.8		5.4	2.7		248	124	0	0	0
137	155	ICC-15294	Iran	30	30.6	30.3	7.4	28.6	18	19.6	11.6	15.6	1	1.6	1.3	14	58	36	4.4	23.2	13.8	9.6	56.4	33	3.2	17.9	10.55	333.3	293.2	313.25	0	0	0
138	156	ICC-14778	India	16.4	21.4	18.9	6	15.4	10.7	11.4	11.8	11.6	1.8	1.2	1.5	17.4	45.8	31.6	4.6	12.5	8.55	32.6	80	56.3	3.8	9.7	6.75	116.6	129.7	123.15	70	75.25	72.625
139	157	28B	Ukraine	30.2		15.1	9.2		4.6	21.6		10.8	1		0.5	19.4		9.7	7		3.5	23.4		11.7	5.2		2.6	222.2		111.1	127	79.5	103.25
140	158	ICC-9590	Egypt	23	33.2	28.1	4	19.3	11.65	15.4	17.5	16.45	1.4	1.2	1.3	14.4	18	16.2	2.4	7.7	5.05	13.2	18.4	15.8	1.5	5.2	3.35	113.6	171.8	142.7	60	0	30
141	159	ICC-9643	Afghanistan			0			0			0			0			0			0			0			0			0	0	0	0
142	160	ICC-3421	Israel	25	26.5	25.75	6.8	14.7	10.75	15.6	13.4	14.5	1.2	1	1.1	19.8	35	27.4	4.8	9.5	7.15	17.6	42	29.8	2.8	6.5	4.65	159.1	154.8	156.95	81	0	40.5
143	164	ICC-7184	Turkey	24.8	23.2	24	6.6	15.2	10.9	16	11.7	13.85	1.6	2.2	1.9	15.6	33.6	24.6	4.4	10	7.2	17.8	34	25.9	3.2	7.2	5.2	179.8	174.2	177	0	0	0
144	165	ICC-9895	Afghanistan			0			0			0			0			0			0			0			0			0	127.5	0	63.75
145	166	ICC-5878	India	16.6	18.8	17.7	5.2	10.3	7.75	9	10.8	9.9	1.6	1	1.3	16	30.6	23.3	3.6	7	5.3	22.8	43.8	33.3	2.8	5.1	3.95	122.8	113.2	118	115	85.65	100.325
146	167	ICC-6306	USSR	30.6	31.6	31.1	9	12.5	10.75	23.6	15.4	19.5	1	1.2	1.1	14	23.6	18.8	7	9.7	8.35	18	25	21.5	5.4	6.7	6.05	300	281.5	290.75	342.5	103.35	222.925
147	168	ICC-2580	Iran	27.6	32.7	30.15	9	20.9	14.95	14.6	14.5	14.55	1.4	1.4	1.4	25.8	49.6	37.7	6.6	14.7	10.65	35.6	68	51.8	5.2	11.2	8.2	146.1	143.1	144.6	262.5	0	131.25
148	169	ICC-11284	USSR	22	31.4	26.7	6	26.9	16.45	13.2	13	13.1	1.4	2.2	1.8	15.4	54.2	34.8	4	20	12	20.2	81.2	50.7	3.1	15.2	9.15	155.4	170.6	163	0	0	0
149	170	ICC-9002	Iran	18	22.3	20.15	9.2	18.3	13.75	8.8	10.8	9.8	1.8	2.2	2	27.8	39.8	33.8	7	11.9	9.45	33.6	56.2	44.9	5.2	8.9	7.05	154.8	143.7	149.25	0	0	0
150	171	Lin С29	Ukraine	28.4	36.2	32.3	20.2	17.2	18.7	13	17.5	15.25	2.2	1.6	1.9	44.2	30.6	37.4	24.8	10.8	17.8	48.8	32.4	40.6	10.4	8	9.2	213.1	257.1	235.1	0	0	0
151	172	ICC-3325	Cyprus	18	23.6	20.8	8.6	29.9	19.25	10	9.5	9.75	1.8	1.6	1.7	19.4	62.6	41	6	23.5	14.75	19	75.2	47.1	3.2	18.4	10.8	168.4	153.7	161.05	157.5	136.1	146.8
152	173	ICC-7272	Algeria	19.2	21.3	20.25	4.4	6.8	5.6	14.2	9.2	11.7	1.6	1.2	1.4	10	18.8	14.4	2.8	5.1	3.95	11.8	27.2	19.5	2.2	4	3.1	186.4	218.7	202.55	172.5	77.35	124.925
153	177	Liniya С-87	Kazakhstan		29	14.5	10.4	20.6	15.5		13	6.5		1.6	0.8		51.6	25.8		15.1	7.55		52.4	26.2		11	5.5		228.6	114.3	0	0	0
154	178	К-2764 hyson	Austria		32.5	16.25	19.4	21.6	20.5		16	8		2	1		44.5	22.25		14.8	7.4		55	27.5		11.7	5.85		206.4	103.2	280	70.95	175.475
155	179	Erbsen Spni	Germany		44.6	22.3	20.2	19.1	19.65		18.8	9.4		1.6	0.8		35.4	17.7		10.7	5.35		33.6	16.8		7.4	3.7		258.5	129.25	230.5	70.95	150.725
156	180	К-272	Uzbekistan	33.8		16.9	17.6		8.8	10.6		5.3	1.6		0.8	43.6		21.8	12.6		6.3	50.4		25.2	9.2		4.6	182.5		91.25	64	127.05	95.525
																															124.5	0
																															44.5	0
																															86.5	0
																															79.5	19.4
																															0	0
																															0	0
																															0	0
																															140	58.65
																															73	0
																															95	29.85
																															177	9.15
																															137	115.1
																															105	133.5
																															86	136.85
																															75.5	85.8
																															77.5	141.45
																															61.5	63.4
																															0	0
																															0	0
																															0	0
																															62.5	0
																															51.5	127.5
																															73.5	84.85
																															73	100.05
